# Supplementary material for: Are the anomalous vertebral arteries more hypoplastic?: retrospective linear mixed model approach
Source: BMC Neurol. 2017 Aug 29;17:168. doi: 10.1186/s12883-017-0951-x (PMC5576129; doi:10.1186/s12883-017-0951-x)
Supplement: Additional file 1: — Are the anomalous vertebral arteries more hypoplastic. Raw data for the statistical analyses. Description of data: id, identification; gender; side (1: right, 2: left); V1, vertebral artery with an anomalous origin from the aorta (1: yes, 0: no); V2, vertebral artery not passing through the 6th cervical transverse foramen (1: yes, 0: no); Dia_VA, diameter of the vertebral artery (mm). (CSV 10 kb) [file 12883_2017_951_MOESM1_ESM.csv]

id	age	gender	side	V1	V2	Dia_VA
1	71-80	y	1	0	0	4.52
1	71-80	y	2	0	0	3.68
2	51-60	x	1	0	0	2.46
2	51-60	x	2	0	0	4.25
3	61-70	y	1	0	1	2.05
3	61-70	y	2	0	0	4.32
4	61-70	x	1	0	0	4.49
4	61-70	x	2	0	0	3.22
5	71-80	x	1	0	0	3.02
5	71-80	x	2	0	0	4.1
6	71-80	x	1	0	0	3.02
6	71-80	x	2	0	0	3.49
7	61-70	y	1	0	0	4.83
7	61-70	y	2	0	0	4.38
8	41-50	y	1	0	0	3.49
8	41-50	y	2	0	0	4.22
9	61-70	x	1	0	0	3.06
9	61-70	x	2	0	0	3.59
10	71-80	x	1	0	0	3
10	71-80	x	2	0	0	3.88
11	61-70	y	1	0	0	3.42
11	61-70	y	2	0	0	3.49
12	81-90	y	1	0	0	3.29
12	81-90	y	2	0	0	4.06
13	71-80	y	1	0	0	3.68
13	71-80	y	2	0	0	4.83
14	71-80	y	1	0	0	4.16
14	71-80	y	2	0	0	1.57
15	51-60	x	1	0	0	2.82
15	51-60	x	2	0	0	3.06
16	71-80	y	1	0	0	3.97
16	71-80	y	2	0	0	3.26
17	51-60	y	1	1	0	3.68
17	51-60	y	2	0	0	4.1
18	71-80	y	1	0	0	2.73
18	71-80	y	2	0	0	4.98
19	31-40	y	1	0	0	1.37
19	31-40	y	2	0	0	3.7
20	51-60	x	1	0	0	3.06
20	51-60	x	2	0	0	4.2
21	61-70	x	1	0	0	3.58
21	61-70	x	2	0	0	3.39
22	71-80	y	1	0	0	4.16
22	71-80	y	2	0	0	3.59
23	61-70	x	1	0	0	3.32
23	61-70	x	2	0	0	4.16
24	81-90	y	1	0	0	3.29
24	81-90	y	2	0	0	3.29
25	81-90	y	1	0	0	3.58
25	81-90	y	2	0	0	3.58
26	61-70	x	1	0	0	3.99
26	61-70	x	2	0	0	3.42
27	61-70	x	1	0	0	1.57
27	61-70	x	2	0	0	3.68
28	51-60	x	1	0	0	4.16
28	51-60	x	2	0	0	4.16
29	61-70	y	1	0	0	4.32
29	61-70	y	2	0	0	1.18
30	71-80	x	1	0	0	2.82
30	71-80	x	2	0	0	4.98
31	71-80	x	1	0	0	2.8
31	71-80	x	2	0	0	2.8
32	81-90	x	1	0	0	2.82
32	81-90	x	2	0	0	3.26
33	51-60	x	1	0	0	4
33	51-60	x	2	0	0	4.16
34	61-70	y	1	0	0	3.49
34	61-70	y	2	0	0	4.16
35	51-60	x	1	0	0	4.83
35	51-60	x	2	0	0	4.16
36	71-80	x	1	0	1	2.16
36	71-80	x	2	0	1	1.73
37	71-80	y	1	0	0	3.68
37	71-80	y	2	0	0	3.32
38	81-90	x	1	0	0	4.1
38	81-90	x	2	0	0	4.32
39	71-80	y	1	0	0	3.68
39	71-80	y	2	0	0	3.49
40	31-40	x	1	0	1	3.39
40	31-40	x	2	0	0	3.39
41	61-70	y	1	0	0	4.79
41	61-70	y	2	0	0	4.98
42	61-70	x	1	0	0	3.06
42	61-70	x	2	0	0	2.16
43	61-70	x	1	0	0	4.1
43	61-70	x	2	0	0	4.1
44	51-60	y	1	0	0	3.32
44	51-60	y	2	0	0	4.36
45	61-70	x	1	0	0	2.62
45	61-70	x	2	0	0	3.06
46	61-70	x	1	0	0	2.25
46	61-70	x	2	0	0	3.42
47	41-50	x	1	0	1	3.48
47	41-50	x	2	0	0	3.99
48	71-80	y	1	0	0	4.1
48	71-80	y	2	0	0	2.73
49	71-80	x	1	0	0	3.6
49	71-80	x	2	0	0	3.42
50	81-90	x	1	0	0	2.9
50	81-90	x	2	0	0	2.9
51	71-80	y	1	0	0	2.82
51	71-80	y	2	0	0	2.36
52	71-80	x	1	0	0	3.68
52	71-80	x	2	0	0	3.71
53	31-40	y	1	0	0	4.73
53	31-40	y	2	0	0	2.82
54	71-80	y	1	0	0	4.16
54	71-80	y	2	0	0	3.89
55	51-60	y	1	0	0	2.25
55	51-60	y	2	0	0	3.39
56	61-70	x	1	0	0	3.68
56	61-70	x	2	0	0	3.68
57	61-70	y	1	0	0	4.16
57	61-70	y	2	0	0	3.59
58	91-100	x	1	0	0	3.06
58	91-100	x	2	0	0	3.52
59	41-50	x	1	0	0	2.25
59	41-50	x	2	0	0	3.29
60	61-70	y	1	0	0	2.05
60	61-70	y	2	0	0	3.42
61	61-70	y	1	0	0	3.44
61	61-70	y	2	0	0	4.12
62	71-80	y	1	0	0	3.49
62	71-80	y	2	0	0	4.83
63	41-50	y	1	0	0	3.06
63	41-50	y	2	0	0	4.32
64	61-70	x	1	0	0	3.04
64	61-70	x	2	0	0	3.04
65	41-50	y	1	0	0	3.68
65	41-50	y	2	0	0	4.16
66	81-90	y	1	0	0	3.42
66	81-90	y	2	0	0	4.69
67	61-70	x	1	0	0	3.42
67	61-70	x	2	0	0	4.69
68	51-60	y	1	0	0	2.93
68	51-60	y	2	0	0	4.42
69	41-50	y	1	0	0	3.69
69	41-50	y	2	0	0	3.99
70	71-80	y	1	0	0	4.32
70	71-80	y	2	0	0	2.86
71	51-60	y	1	0	0	4.16
71	51-60	y	2	0	0	4.44
72	71-80	y	1	0	0	2.82
72	71-80	y	2	0	0	3.42
73	51-60	y	1	0	0	2.82
73	51-60	y	2	0	0	4.83
74	71-80	x	1	0	0	4.45
74	71-80	x	2	0	0	2.15
75	41-50	x	1	0	0	4.83
75	41-50	x	2	1	1	2.16
76	61-70	y	1	0	0	2.72
76	61-70	y	2	0	0	3.49
77	61-70	y	1	0	0	3.06
77	61-70	y	2	0	0	4.16
78	81-90	x	1	0	0	4.1
78	81-90	x	2	0	0	3.68
79	71-80	y	1	0	0	3.42
79	71-80	y	2	0	0	2.73
80	41-50	y	1	0	0	4.1
80	41-50	y	2	0	0	3.59
81	71-80	y	1	0	0	4.83
81	71-80	y	2	0	0	4.79
82	71-80	y	1	0	0	3.42
82	71-80	y	2	0	0	3.49
83	61-70	y	1	0	0	0.68
83	61-70	y	2	0	0	3.63
84	71-80	y	1	0	0	0.68
84	71-80	y	2	0	0	4.36
85	71-80	x	1	0	0	0.68
85	71-80	x	2	0	0	4.32
86	81-90	x	1	0	0	3.06
86	81-90	x	2	0	0	4.32
87	61-70	x	1	0	0	4.2
87	61-70	x	2	0	0	4.5
88	71-80	y	1	0	0	3.06
88	71-80	y	2	0	0	4.16
89	71-80	x	1	0	0	3.06
89	71-80	x	2	0	0	2.73
90	41-50	y	1	0	0	3.42
90	41-50	y	2	0	0	2.35
91	71-80	y	1	0	0	4.38
91	71-80	y	2	1	1	1.53
92	71-80	y	1	0	0	4.06
92	71-80	y	2	0	0	5.41
93	71-80	y	1	0	0	3.12
93	71-80	y	2	0	0	4.45
94	61-70	y	1	0	1	3.27
94	61-70	y	2	0	0	5.41
95	61-70	x	1	0	1	4.1
95	61-70	x	2	0	0	4.16
96	71-80	y	1	0	0	3.12
96	71-80	y	2	0	0	3.49
97	71-80	y	1	0	0	4.06
97	71-80	y	2	0	0	3.72
98	61-70	y	1	0	0	4.02
98	61-70	y	2	0	0	4.49
99	71-80	x	1	0	0	2.83
99	71-80	x	2	0	0	3.06
100	71-80	x	1	0	0	3.32
100	71-80	x	2	0	0	3.78
101	61-70	y	1	0	0	4.1
101	61-70	y	2	0	0	2.06
102	71-80	y	1	0	0	3.68
102	71-80	y	2	0	0	4.88
103	71-80	y	1	0	0	4.73
103	71-80	y	2	0	0	3.68
104	61-70	x	1	0	0	3.56
104	61-70	x	2	1	1	1.98
105	61-70	y	1	0	0	3.58
105	61-70	y	2	0	0	3.49
106	71-80	x	1	0	0	3.29
106	71-80	x	2	0	0	3.68
107	61-70	y	1	0	0	4.1
107	61-70	y	2	0	0	4.73
108	41-50	y	1	0	0	2.46
108	41-50	y	2	0	0	4.32
109	71-80	x	1	0	0	3.68
109	71-80	x	2	0	0	3.37
110	61-70	y	1	0	1	1.82
110	61-70	y	2	0	0	4.33
111	61-70	y	1	0	0	3.49
111	61-70	y	2	0	0	4.55
112	71-80	x	1	0	0	3.46
112	71-80	x	2	0	0	3.99
113	81-90	x	1	0	0	3.42
113	81-90	x	2	0	0	4.26
114	61-70	y	1	0	0	4.69
114	61-70	y	2	0	0	4.98
115	71-80	x	1	0	0	3.06
115	71-80	x	2	0	0	4.83
116	81-90	x	1	0	0	2.25
116	81-90	x	2	0	0	3.49
117	71-80	x	1	0	0	2.82
117	71-80	x	2	0	0	4.26
118	71-80	x	1	0	0	4.22
118	71-80	x	2	0	0	2.82
119	61-70	x	1	0	0	3.52
119	61-70	x	2	0	0	3.16
120	61-70	y	1	0	0	4.16
120	61-70	y	2	0	0	3.42
121	41-50	x	1	0	0	3.39
121	41-50	x	2	0	0	4.2
122	61-70	x	1	0	0	3.06
122	61-70	x	2	0	0	2.05
123	61-70	x	1	0	0	2.82
123	61-70	x	2	0	0	3.1
124	71-80	x	1	0	0	4.1
124	71-80	x	2	0	1	1.95
125	41-50	y	1	0	0	2.92
125	41-50	y	2	0	0	4.16
126	61-70	x	1	0	0	3.42
126	61-70	x	2	0	0	3.6
127	71-80	y	1	0	0	3.87
127	71-80	y	2	0	0	3.87
128	81-90	y	1	0	0	3.57
128	81-90	y	2	0	0	3.94
129	51-60	y	1	0	0	3.8
129	51-60	y	2	0	0	3.8
130	81-90	x	1	0	0	3.2
130	81-90	x	2	0	0	4.2
131	71-80	y	1	0	0	3.06
131	71-80	y	2	0	0	3.78
132	41-50	y	1	0	0	3.42
132	41-50	y	2	0	0	4.73
133	81-90	x	1	0	1	2.02
133	81-90	x	2	0	0	4.32
134	61-70	y	1	0	0	2.05
134	61-70	y	2	0	0	4.17
135	71-80	y	1	0	0	2.46
135	71-80	y	2	0	0	2.46
136	51-60	x	1	0	0	3.42
136	51-60	x	2	0	0	2.73
137	51-60	y	1	0	0	2.73
137	51-60	y	2	0	0	4.16
138	61-70	y	1	0	0	3.32
138	61-70	y	2	0	0	3.32
139	41-50	y	1	0	1	2.43
139	41-50	y	2	0	0	4.32
140	71-80	y	1	0	0	4.16
140	71-80	y	2	0	0	3.29
141	71-80	y	1	0	0	3.59
141	71-80	y	2	0	0	3.68
142	41-50	x	1	0	0	2.46
142	41-50	x	2	0	0	3.62
143	71-80	x	1	0	0	4.16
143	71-80	x	2	0	0	4.32
144	71-80	y	1	0	0	3.49
144	71-80	y	2	0	0	3.49
145	71-80	y	1	0	0	4.83
145	71-80	y	2	0	0	3.99
146	51-60	y	1	0	0	3.06
146	51-60	y	2	0	0	3.42
147	61-70	x	1	0	0	2.82
147	61-70	x	2	0	0	3.06
148	31-40	x	1	0	0	2.36
148	31-40	x	2	0	0	3.58
149	71-80	y	1	0	0	2.1
149	71-80	y	2	0	0	4.16
150	61-70	y	1	0	0	2.82
150	61-70	y	2	0	0	2.82
151	81-90	y	1	0	0	4.32
151	81-90	y	2	0	0	4.32
152	61-70	y	1	0	0	2.73
152	61-70	y	2	0	0	3.69
153	71-80	y	1	0	1	3.48
153	71-80	y	2	0	1	3.59
154	51-60	y	1	1	0	2.16
154	51-60	y	2	0	0	4.83
155	61-70	x	1	0	0	3.42
155	61-70	x	2	0	0	2.05
156	61-70	x	1	0	0	4.1
156	61-70	x	2	0	0	4.1
157	61-70	x	1	0	0	1.28
157	61-70	x	2	0	0	4.16
158	51-60	y	1	0	0	4.32
158	51-60	y	2	1	1	1.82
159	51-60	y	1	0	0	1.47
159	51-60	y	2	0	0	4.32
160	51-60	y	1	0	0	4.59
160	51-60	y	2	0	0	4.06
161	41-50	y	1	0	0	2.82
161	41-50	y	2	0	0	4.1
162	41-50	x	1	0	0	3.17
162	41-50	x	2	0	0	3.17
163	51-60	y	1	0	0	3.79
163	51-60	y	2	0	0	4.42
164	61-70	x	1	0	0	2.92
164	61-70	x	2	0	0	3.68
165	71-80	y	1	0	0	3.59
165	71-80	y	2	0	0	3.49
166	61-70	y	1	0	0	3.89
166	61-70	y	2	0	0	4.88
167	61-70	y	1	0	0	2.49
167	61-70	y	2	0	0	3.76
168	71-80	y	1	0	0	3.82
168	71-80	y	2	0	0	3.44
169	61-70	y	1	0	0	2.49
169	61-70	y	2	0	0	2.76
170	71-80	x	1	0	0	1.71
170	71-80	x	2	0	0	2.29
171	71-80	x	1	0	0	4.05
171	71-80	x	2	0	0	3.44
172	51-60	y	1	0	0	3.43
172	51-60	y	2	0	0	3.79
173	61-70	x	1	0	0	3.44
173	61-70	x	2	0	0	3.1
174	41-50	y	1	0	0	3.15
174	41-50	y	2	0	0	3.15
175	41-50	x	1	0	0	2.49
175	41-50	x	2	0	0	3.44
176	71-80	y	1	0	0	3.57
176	71-80	y	2	0	0	2.39
177	71-80	x	1	0	0	3.12
177	71-80	x	2	0	0	1.99
178	81-90	x	1	0	0	3.26
178	81-90	x	2	0	0	3.57
179	51-60	x	1	0	0	3.78
179	51-60	x	2	0	0	3.44
180	71-80	x	1	0	0	3.42
180	71-80	x	2	0	0	3.68
181	61-70	y	1	0	0	2.74
181	61-70	y	2	0	0	3.08
182	51-60	x	1	0	0	4.12
182	51-60	x	2	0	1	0.68
183	71-80	y	1	0	0	3.1
183	71-80	y	2	0	0	3.9
184	61-70	x	1	0	1	3.08
184	61-70	x	2	1	1	2.16
185	61-70	y	1	0	0	3.37
185	61-70	y	2	0	0	2.92
186	51-60	y	1	0	0	2.92
186	51-60	y	2	0	0	3.54
187	71-80	y	1	0	0	3.76
187	71-80	y	2	0	0	3.49
188	71-80	y	1	0	0	3.42
188	71-80	y	2	0	0	4.38
189	61-70	y	1	0	1	3.15
189	61-70	y	2	1	1	2.76
190	71-80	y	1	0	0	1.74
190	71-80	y	2	0	0	3.2
191	41-50	y	1	0	0	4.1
191	41-50	y	2	0	0	3.49
192	71-80	y	1	0	0	4.12
192	71-80	y	2	0	0	4.12
193	71-80	y	1	0	0	3.25
193	71-80	y	2	0	0	3.7
194	81-90	x	1	0	0	3.49
194	81-90	x	2	0	0	3.49
195	51-60	y	1	0	1	2.08
195	51-60	y	2	1	1	1.64
196	41-50	x	1	0	0	2.54
196	41-50	x	2	0	0	2.67
197	81-90	x	1	0	0	2.76
197	81-90	x	2	0	0	2.61
198	61-70	y	1	0	0	3
198	61-70	y	2	0	0	3.49
199	51-60	y	1	0	0	3.87
199	51-60	y	2	0	0	3.87
200	51-60	y	1	0	0	2.49
200	51-60	y	2	0	0	3.28
201	31-40	y	1	0	0	2.08
201	31-40	y	2	0	0	3.78
202	61-70	y	1	0	0	2.9
202	61-70	y	2	0	0	3.42
203	71-80	x	1	0	0	3.57
203	71-80	x	2	0	0	2.47
204	61-70	x	1	0	0	3.82
204	61-70	x	2	0	0	3.82
205	51-60	y	1	0	1	1.41
205	51-60	y	2	0	0	4.5
206	71-80	y	1	0	0	2.76
206	71-80	y	2	0	0	3.26
207	51-60	y	1	0	0	2.03
207	51-60	y	2	0	0	3.87
208	51-60	y	1	0	0	2.62
208	51-60	y	2	0	0	3.29
209	41-50	y	1	0	1	3.62
209	41-50	y	2	0	0	3.67
210	81-90	x	1	0	0	3.25
210	81-90	x	2	0	0	2.59
211	51-60	x	1	0	0	2.92
211	51-60	x	2	0	0	2.76
212	71-80	y	1	0	0	3.49
212	71-80	y	2	0	0	2.61
213	41-50	x	1	0	0	3.1
213	41-50	x	2	0	0	3.6
214	71-80	x	1	0	0	2.76
214	71-80	x	2	0	0	3.44
215	71-80	y	1	0	0	2.08
215	71-80	y	2	0	0	3.76
216	51-60	y	1	0	0	2.52
216	51-60	y	2	0	0	3.58
217	41-50	x	1	0	0	3.52
217	41-50	x	2	0	0	4.66
218	61-70	y	1	0	0	3.49
218	61-70	y	2	0	0	4.16
219	51-60	x	1	0	0	3.9
219	51-60	x	2	0	0	4.23
220	71-80	x	1	0	0	3.9
220	71-80	x	2	0	0	3.9
221	61-70	y	1	0	0	3.42
221	61-70	y	2	0	0	3.2
222	71-80	y	1	0	0	2.42
222	71-80	y	2	0	0	3.49
223	71-80	y	1	0	0	2.42
223	71-80	y	2	0	0	4.56
224	81-90	x	1	0	0	3.25
224	81-90	x	2	0	0	3.82
225	41-50	y	1	0	0	2.52
225	41-50	y	2	0	0	3.59
226	51-60	y	1	0	0	3.15
226	51-60	y	2	0	0	3.15
227	61-70	x	1	0	0	2.28
227	61-70	x	2	0	0	3.08
228	71-80	y	1	0	0	2.08
228	71-80	y	2	0	0	2.92
229	51-60	x	1	0	0	2.28
229	51-60	x	2	0	0	3.06
230	21-30	y	1	0	0	3.34
230	21-30	y	2	0	0	3.78
231	61-70	x	1	0	0	3.78
231	61-70	x	2	1	0	1.71
232	61-70	x	1	0	0	3.28
232	61-70	x	2	1	1	1.84
233	81-90	x	1	0	0	3.87
233	81-90	x	2	0	0	2.94
234	71-80	y	1	0	0	3.49
234	71-80	y	2	0	0	3.67
235	61-70	x	1	0	0	2.76
235	61-70	x	2	0	0	3.68
236	61-70	y	1	0	0	2.84
236	61-70	y	2	0	0	4.56
237	41-50	x	1	0	0	3.34
237	41-50	x	2	0	0	3.78
238	51-60	y	1	0	0	2.57
238	51-60	y	2	0	0	4.38
